# Supplementary material for: Aptasensors for Rapid Detection of Hazards in Food: Latest Developments and Trends
Source: Biosensors (Basel). 2025 Sep 21;15(9):629. doi: 10.3390/bios15090629 (PMC12467590; doi:10.3390/bios15090629)
Supplement: Supplementary file 1 [file biosensors-15-00629-s001.zip]

Archive with 1 entries (1 files):
- biosensors-3839116-supplementary.pdf
